# Supplementary material for: Genomic Characterization of Cyanophage vB_AphaS-CL131 Infecting Filamentous Diazotrophic Cyanobacterium Aphanizomenon flos-aquae Reveals Novel Insights into Virus-Bacterium Interactions
Source: Appl Environ Microbiol. 2018 Dec 13;85(1):e01311-18. doi: 10.1128/AEM.01311-18 (PMC6293099; doi:10.1128/AEM.01311-18)
Supplement: Supplemental file 1 [file supp_data_source_373665_679443_1.xlsx]

## Sheet: SI_Table_1
SI Table 1. Host range analysis of cyanophage vB_AphaS-CL131.
Environment type	Location	Strain ID	Susceptibility
		Aphanizomenon sp. strain
Brackish	Baltic Sea	2016/BJ1-3/B8	-
		2016/BJ1-3/C8	-
		2016/BJ-L9/D5	-
		2016/BJ1-3/D7	-
		2016/BJ1-3/D9	-
		KAC 15	-
		KAC 60	-
		KAC 61	-
		KAC 62	-
		KAC 63	-
		KAC 69	-
		KAC 34	-
Brackish-Freshwater	Curonian Lagoon	2012/KM1/D3	+
		2012/KM1/C4	+
		2015/KM1/B5	-
		2015/KM1/B11	-
		2015/KM1/C8	-
		2015/KM1/C10	-
		2012/KM1/D3	-
		2015/KM1/D3	-
		2015/KM1/D4	-
		2015/KM1/D5	-
		2015/KM1/D8	-
		2015/KM1/E4	-
		2015/KM1/E5	-
		2015/KM1/E8	-
		2015/KM1/E10	-
		2015/KM1/F2	-
		2015/KM1/F4	-
		2015/KM1/G4	-
Freshwater (Lakes)	Lithuania	2012/REK1/C7	-
		2014/GAU1/B5	-
		2014/PIK1/G4	-
		2014/PIK1/D7	-
	Germany	22D11	-
		30D11	-
		10 E5	-
		10 E9	-
	Poland	2016/POL1/B5	-
		2016/POL1/B6	-
		2016/POL1/B8	-
		2016/POL1/C6	-
		2016/POL1/D4	-
		2016/POL1/E3	-
		2016/POL1/E8	-
		2016/POL1/F2	-
		2016/POL1/F3	-
		2016/POL1/F4	-
		2016/POL1/F5	-
		2016/POL1/F7	-
		2016/POL1/G7	-
		Dolichospermum sp. strain
Brackish	Baltic Sea	KAC 16	-
Brackish-Freshwater	Curonian Lagoon	2015/KM1/B2	-
		2015/KM1/D2	-
		2015/KM1/G2	-
		2015/KM1/E2	-
Freshwater (Lakes)	Lithuania	2013/KER1/C9	-
		2014/GAU1/F3	-
		2012/KER1/F10	-
		2014/GAU1/C2	-

## Sheet: SI_Table_2
SI Table 2. Predicted ORFs from the genome of vB_AphaS-CL131 with identified putative homologs and functions in other bacteriophages or cellular organisms. ORFs marked in bold refers to cyanophage proteins identified by liquid chromatography–tandem mass spectrometry (LC-MS/MS) analysis.
ORF No.	Size	GC	Direction	Position		Start Codon	Predicted function	Best DB hit
	(aa)	(%)	F/R	Start	Stop			Organism (or strain)	% of aa identity	% of aa similarity	E-value	GenBank ID	Conserved Domain (CD)	CD E-value
ORF_001	402	37.5	R	449	1657	ATG	hypothetical protein	–
ORF_002	241	40.2	R	2147	2872	ATG	hypothetical protein	Cyanothece sp. PCC 7822/Bacteriophage vB_NpeS-2AV2	49	69	7e-34	ADN18007.1/ALY07527.1	COG3561	0.0001
ORF_003	329	41.1	R	3027	4016	ATG	C-5 cytosine-specific DNA methyltransferase	Dendrosporobacter quercicolus/Uncultured Mediterranean phage uvDeep-CGR2-KM23-C198	50	66	1e-100	SDN23782.1/ANS04103.1	COG0270	1e-77
ORF_004	182	40.1	R	4010	4558	ATG	DNA methylase N-4/N-6	Uncultured Mediterranean phage uvMED	51	72	5e-32	BAQ84310.1	cd16403	1e-07
ORF_005	270	39.9	R	4558	5208	ATG	hypothetical protein	–
ORF_006	172	39.3	R	5210	5728	ATG	hypothetical protein	–
ORF_007	221	39.5	R	5718	6383	ATG	hypothetical protein	Nostoc linckia/Planktothrix phage PaV-LD	49/33	64/50	4E-57/4E-22	WP_099066496.1/YP_004957327.1
ORF_008	169	34.1	F	6583	7092	ATG	hypothetical protein	–
ORF_009	83	43.3	F	7089	7340	ATG	transcriptional regulator	Synechococcus sp. PCC 73109	58	74	3e-11	WP_062437133.1	–
ORF_010	214	34.7	R	7442	8086	ATG	hypothetical protein	Planktothrix phage PaV-LD	24	47	1e-05	YP_004957328.1	–
ORF_011	214	44.2	R	8086	8730	ATG	hypothetical protein	Planktothrix phage PaV-LD	35	52	6e-17	YP_004957329.1	COG4386	0.0004
ORF_012	1393	39.4	F	8800	12981	ATG	putative portal protein	Synechococcus phage S-CBS4	34	54	5e-74	YP_005098311.1	pfam06381	4e-53
ORF_013	65	32.3	R	12983	13180	ATG	hypothetical protein	–
ORF_014	61	33.9	R	13215	13424	ATG	hypothetical protein	–
ORF_015	95	38.5	R	13462	13749	ATG	HU family DNA-binding protein	Nostoc sp. KVJ20/Bacillus phage SPBc2	52	73	1e-25	WP_069072643.1/NP_046614.1	cd13831	1e-32
ORF_016	191	35.4	R	13862	14437	ATG	hypothetical protein	–
ORF_017	97	37.1	R	14805	15098	ATG	hypothetical protein	–
ORF_018	298	45.2	R	15103	15999	ATG	hypothetical protein	Scytonema hofmannii PCC 7110	29	46	5e-11	A0A139X7P8	–
ORF_019	158	34.8	F	16476	16952	ATG	hypothetical protein	–
ORF_020	93	41.5	F	16942	17223	TTG	hypothetical protein	Bacteriophage vB_NpeS-2AV2	54	70	1e-25	ALY07577.1	–
ORF_021	97	39.1	F	17210	17503	ATG	hypothetical protein	Calothrix sp. NIES-2100	39	55	3e-11	WP_096597554.1	–
ORF_022	70	34.7	F	17536	17748	ATG	hypothetical protein	Streptacidiphilus oryzae	41	55	3e-07	WP_037573553.1	–
ORF_023	144	35.6	F	17916	18350	ATG	phage virion morphogenesis protein	Colwellia sp. 39_35_sub15_T1/Planktothrix phage PaV-LD	39	57	4e-22	OUR62051.1/YP_004957342.1	pfam05069	3e-27
ORF_024	175	36.4	F	18521	19048	ATG	hypothetical protein	Pleurocapsa sp. PCC 7319	27	43	5e-11	WP_019503171.1	–
ORF_025	562	42.8	F	19168	20856	ATG	hypothetical protein	Rhizobium phage vB_RleM_PPF1	40	55	5e-18	YP_009099594.1	–
ORF_026	266	45.4	F	20853	21653	ATG	alpha-L-arabinofuranosidase	Betaproteobacteria bacterium UKL13-2/Gordonia phage Lucky10	37	48	3e-24	AMS32803.1/YP_009304286.1	pfam09206	7e-07
ORF_027	143	37.3	F	21650	22081	ATG	hypothetical protein	Nostoc punctiforme PCC 73102/Bacteriophage vB_NpeS-2AV2	37	53	5e-06	WP_012409129.1/ALY07489.1	–
ORF_028	154	38.5	R	22191	22655	ATG	RusA family crossover junction endodeoxyribonuclease	Nostoc linckia	41	56	9e-124	WP_099066550.1	pfam05866	6e-05
ORF_029	62	34.9	R	22659	22847	ATG	transcriptional regulator	Acaryochloris marina/Streptococcus virus 7201	49	67	1e-13	WP_041661156.1/NP_038317.1	cd00093	7e-12
ORF_030	126	37	F	22965	23345	ATG	hypothetical protein	Planktothrix phage PaV-LD	41	56	5e-23	HQ683709.1	–
ORF_031	276	36.8	F	23302	24132	TTG	hypothetical protein	–
ORF_032	791	38.2	F	24192	26567	ATG	hypothetical protein	Planktothrix phage PaV-LD	34	52	3e-113	HQ683709.1	–
ORF_033	55	31	F	26567	26734	ATG	hypothetical protein	–
ORF_034	922	32.5	F	26731	29499	ATG	hypothetical protein	Bacteriophage vB_NpeS-2AV2	25	43	9e-05	ALY07494.1	–
ORF_035	1256	42	F	29553	33323	ATG	hypothetical protein	Pseudanabaena sp. 'Roaring Creek'/Planktothrix phage PaV-LD	35	54	1e-104	WP_055076774.1/YP_004957319.1	–
ORF_036	235	37	F	33327	34034	ATG	hypothetical protein	Burkholderia ubonensis/Synechococcus phage S-SKS1	39	55	5e-29	WP_060060161.1/YP_007674373.1	pfam13385	4e-10
ORF_037	103	37.5	R	34126	34437	ATG	transcriptional regulator	Massilia sp. LC238	39	60	0.001	WP_036206108.1	smart00530	3e-06
ORF_038	487	40.6	F	34573	36036	GTG	DUF2213 domain-containing protein	Planktothrix phage PaV-LD	31	50	1e-41	YP_004957344.1	pfam09979	2e-38
ORF_039	296	43	F	36042	36932	ATG	hypothetical protein	Planktothrix phage PaV-LD	32	46	3e-18	YP_004957345.1	–
ORF_040	310	43.5	F	36944	37876	ATG	major capsid protein	Nostoc linckia/Planktothrix phage PaV-LD	64/35	81/53	1E-144/6E-53	WP_099066625.1/YP_004957346.1	pfam09950	4e-37
ORF_041	169	41.2	F	37881	38390	ATG	hypothetical protein	Nostoc linckia	50	69	1e-51	WP_099076424.1	–
ORF_042	131	42.9	F	38393	38788	ATG	DUF4054 domain containing protein	Planktothrix phage PaV-LD	34	56	4e-12	G9BWH8	pfam13262	1e-09
ORF_043	140	38.1	F	38785	39207	ATG	hypothetical protein	Planktothrix phage PaV-LD	32	58	4e-19	YP_004957350.1	–
ORF_044	226	37.2	F	39276	39956	ATG	hypothetical protein	Methanosarcina siciliae	37	58	1e-27	WP_048183676.1	–
ORF_045	453	44.1	F	39949	41310	ATG	hypothetical protein	–
ORF_046	156	41.4	F	41243	41713	TTG	hypothetical protein	–
ORF_047	330	38	F	41716	42708	GTG	hypothetical protein	Leptolyngbya sp. PCC 7375	26	42	1e-07	WP_006519205.1	–
ORF_048	1811	37.3	F	42705	48140	ATG	hypothetical protein	Pseudanabaena sp. 'Roaring Creek'	26	43	1e-18	WP_055076796.1	–
ORF_049	2131	41	F	48181	54576	ATG	tape measure protein	Planktothrix phage PaV-LD	38	55	9e-93	YP_004957361.1	PTZ00121	1e-20
ORF_050	100	35.3	F	54615	54917	ATG	hypothetical protein	–
ORF_051	250	38.3	F	54907	55551	ATG	phosphoribosylaminoimidazole synthetase (PurM)	Pelagibacter phage HTVC008M	37	53	2e-35	YP_007518017.1	–
				55510	55583		tRNAMet
ORF_052	293	43.2	F	55997	56878	ATG	hypothetical protein	Scytonema hofmannii PCC 7110	28	44	4e-08	A0A139X7P8	–
ORF_053	92	35.1	F	56893	57171	ATG	hypothetical protein	–
ORF_054	95	41.3	F	57149	57436	TTG	hypothetical protein	Aphanizomenon flos-aquae MDT14a	80	88	6e-30	OBQ30132.1	–
ORF_055	108	43.7	F	57452	57778	ATG	FinO-like protein	Calothrix elsteri	54	68	9e-31	WP_095720250.1	–
ORF_056	80	39.9	F	57937	58179	ATG	hypothetical protein	–
ORF_057	58	36.2	F	58203	58379	TTG	hypothetical protein	–
ORF_058	170	38.6	F	58345	58857	ATG	terminase small subunit	Cyanophage PSS2	31	51	1e-07	YP_003084145.1	–
ORF_059	935	40.5	F	58844	61651	ATG	terminase large subunit	Planktothrix phage PaV-LD	45	61	2e-127	YP_004957326.1	pfam03237	2e-07
ORF_060	105	39.6	R	61695	62012	ATG	hypothetical protein	Anabaena sp. 90	80	90	4e-54	AFW95394.1	–
				62058	62813		CRISPR region
ORF_061	466	40.3	R	63069	64469	ATG	transposase	Microcystis aeruginosa PCC 9432/Clostridium phage c-st YP_398475.1	36	54	1e-79	WP_002754940.1	COG0675	8e-27
ORF_062	237	40.9	F	64692	65405	ATG	Phage antirepresor	Xylella fastidiosa/Liberibacter phage SC1	53	42	1e-25	WP_012337852.1/YP_007011088.1	COG3617	1e-41
ORF_063	333	34.9	F	65472	66473	ATG	hypothetical protein	Ochrobactrum pseudogrignonense	41	59	1e-06	WP_094543715.1	smart00974	3e-05
ORF_064	114	40.3	F	66483	66827	ATG	hypothetical protein	–
ORF_065	89	34.8	F	66942	67211	GTG	hypothetical protein	–
ORF_066	127	35.9	F	67231	67614	ATG	N-acetyltransferase	Desulfosporosinus orientis	43	64	1e-05	WP_014186705.1	pfam13508	0.002
ORF_067	172	34.3	F	67616	68134	ATG	hypothetical protein	–
ORF_068	57	36.8	F	68142	68315	ATG	hypothetical protein	–
ORF_069	555	37.2	F	68324	69991	ATG	dCTP deaminase	Trichormus sp. NMC-1/ Pseudomonas phage Lu11	44/41	60/57	7E-156/7E-21	WP_083389723.1/YP_006382579.1	PRK00416	2e-36
ORF_070	125	41.3	R	70065	70442	ATG	hypothetical protein	–
ORF_071	302	40.5	R	70452	71360	ATG	C-5 cytosine-specific DNA methyltransferase	Nostoc punctiforme/Planktothrix phage PaV-LD	47/26	60/45	7E-89/2E-22	WP_012409122.1/YP_004957283.1	cd00315	5e-31
ORF_072	141	38.3	R	71353	71778	ATG	ASCH domain-containing protein	Aphanizomenon flos-aquae MDT13	46	60	3e-27	OBQ26419.1	COG4933	3e-12
ORF_073	69	38.1	R	71780	71989	ATG	hypothetical protein	–
ORF_074	132	37.8	R	71998	72396	TTG	hypothetical protein	Nostoc sp. RF31Y	34	49	1e-12	WP_086835284.1	–
ORF_075	84	41.2	R	72402	72656	TTG	hypothetical protein	Planktothrix phage PaV-LD	42	58	2e-13	CUM62356.1	–
ORF_076	189	35.6	R	72649	73218	ATG	hypothetical protein	Aphanizomenon flos-aquae MDT14a	33	47	8e-22	OBQ30112.1	–
ORF_077	89	34.8	R	73199	73468	GTG	hypothetical protein	–
ORF_078	87	40.5	R	73465	73728	ATG	hypothetical protein	–
ORF_079	83	37.7	R	73728	73979	ATG	hypothetical protein	–
ORF_080	453	39	R	73982	75343	ATG	Replicative DNA helicase	Anabaena sp. WA113/Escherichia phage RCS47	49/34	66/52	3E-138/6E-77	OBQ22367.1/CDN90822.1	TIGR00665	2e-146
ORF_081	401	42.5	R	75361	76566	ATG	hypothetical protein	Scytonema millei	40	60	2e-24	WP_039712863.1	–
ORF_082	204	39.5	R	76566	77180	TTG	hypothetical protein	Crocosphaera watsonii/Mediterranean phage uvMED	43/34	66/62	5E-10/2E-05	WP_035823832.1/BAQ92924.1	pfam13455	8e-11
ORF_083	64	46.7	R	77256	77450	ATG	hypothetical protein	–
ORF_084	317	38.9	R	77561	78514	ATG	hypothetical protein	–
ORF_085	76	42	R	78606	78836	ATG	hypothetical protein	–
ORF_086	55	33.3	R	78886	79053	ATG	hypothetical protein	–
ORF_087	276	38.7	R	79108	79938	ATG	hypothetical protein	Anabaena cylindrica	53	67	1e-59	WP_015217760.1	–
ORF_088	176	41.4	R	80092	80622	ATG	hypothetical protein	Calothrix sp. PCC 7103	37	52	2e-06	WP_019490454.1	–
ORF_089	89	39.3	R	80648	80917	ATG	hypothetical protein	–
ORF_090	64	36.4	R	80938	81132	ATG	hypothetical protein	–
ORF_091	132	43.6	R	81116	81514	ATG	hypothetical protein	–
ORF_092	68	44	R	81504	81710	ATG	hypothetical protein	–
ORF_093	106	39.3	R	81700	82020	ATG	hypothetical protein	–
ORF_094	254	41.6	R	82020	82784	ATG	phage regulatory protein Rha	Calothrix sp. PCC 7103/Pseudomonas phage YMC11/02/R656	55/40	72/61	4E-89/3E-15	WP_019490481.1/YP_009187467.1	pfam09669	2e-13
ORF_095	67	38.2	R	82781	82984	ATG	hypothetical protein	–
ORF_096	67	42.2	R	83003	83206	ATG	hypothetical protein	–
ORF_097	206	40.4	F	83334	83954	ATG	transcriptional regulator	Nostoc piscinale	41	57	3e-29	WP_062297214.1	cd00093	6e-06
ORF_098	127	41.4	R	84008	84391	ATG	hypothetical protein	–
ORF_099	67	34.8	R	84522	84725	GTG	hypothetical protein	Aphanizomenon flos-aquae MDT14a	57	78	4e-17	OBQ27698.1	–
ORF_100	72	33.8	R	84931	85149	ATG	hypothetical protein	Aphanizomenon flos-aquae MDT14a	61	77	7e-20	OBQ28992.1	–
ORF_101	402	39.5	R	85229	86437	ATG	hypothetical protein	Chlorogloeopsis fritschii	52	67	6e-104	WP_016879468.1	–
ORF_102	137	37.9	R	86581	86994	ATG	hypothetical protein	Aphanizomenon flos-aquae WA102	45	63	6e-23	OBQ42442.1	–
ORF_103	145	43.8	R	87056	87493	ATG	hypothetical protein	Scytonema hofmannii	57	69	4e-07	WP_017742058.1	–
ORF_104	85	35.7	R	87594	87851	GTG	hypothetical protein	–
ORF_105	38	45.3	R	88048	88164	GTG	hypothetical protein	Aphanizomenon flos-aquae	73	88	0.001	WP_039202576.1	–
ORF_106	78	44.7	R	88143	88379	ATG	hypothetical protein	Aphanizomenon flos-aquae	100	100	3e-47	WP_051424252.1	–
ORF_107	152	34.4	R	88376	88834	ATG	hypothetical protein	–
ORF_108	641	42.4	R	88843	90768	ATG	hypothetical protein	Nostoc punctiforme	50	66	3e-169	WP_012412920.1	–
ORF_109	99	38	R	90770	91069	ATG	hypothetical protein	–
ORF_110	167	36.7	R	91149	91652	ATG	hypothetical protein	Calothrix sp. 336/3	28	50	3e-11	WP_035151900.1	–
ORF_111	145	45	R	91649	92086	ATG	hypothetical protein	–
ORF_112	120	39.4	R	92049	92411	ATG	hypothetical protein	–
ORF_113	187	41.5	R	92477	93040	ATG	hypothetical protein	–
ORF_114	49	36	R	93040	93189	ATG	hypothetical protein	–
ORF_115	43	37.1	R	93176	93307	ATG	hypothetical protein	–
ORF_116	90	37	R	93300	93572	ATG	hypothetical protein	–
ORF_117	65	41.9	R	93565	93762	ATG	hypothetical protein	–
ORF_118	71	43.5	R	93849	94064	ATG	Transcriptional regulator	Nostoc sp. NIES-2111	55	71	2e-22	WP_096683261.1	–
ORF_119	123	43	F	94213	94584	ATG	hypothetical protein	Nostoc piscinale	44	58	2e-24	WP_062288796.1	–
ORF_120	171	40.3	F	94577	95092	ATG	polynucleotide kinase/phosphatase	Nostoc sp. NIES-3756	47	61	4e-46	WP_067776632.1	COG0241	7e-19
ORF_121	171	44.8	F	95082	95597	ATG	hypothetical protein	Nostoc sp. KVJ20	32	52	2e-15	WP_069067950.1	–
ORF_122	34	44.8	F	95694	95798	ATG	hypothetical protein	–
ORF_123	130	41.2	F	95810	96202	ATG	hypothetical protein	Synechococcus sp. PCC 6312	32	54	2e-05	WP_015123625.1	–
ORF_124	133	43.5	R	96353	96754	ATG	hypothetical protein	Nostoc calcicola	45	60	9e-22	WP_073645651.1	–
ORF_125	125	44.4	R	96751	97128	GTG	hypothetical protein	Aphanizomenon flos-aquae WA102	63	80	2e-51	OBQ42441.1	–
ORF_126	93	36.8	R	97109	97387	ATG	hypothetical protein	–
ORF_127	77	44.4	R	97472	97705	TTG	hypothetical protein	–
ORF_128	136	47.7	R	97711	98121	ATG	hypothetical protein	Aliterella atlantica	47	61	4e-33	WP_045056846.1	–
ORF_129	48	41.5	R	98121	98267	ATG	hypothetical protein	–
ORF_130	24	42.7	R	98349	98423	ATG	hypothetical protein	–
ORF_131	608	45.2	R	98442	100268	ATG	hypothetical protein	Microcystis phage MaMV-DC	29	44	6e-10	YP_009217752.1	–
ORF_132	428	41.1	F	100539	101822	ATG	DnaD domain-containing protein	Staphylococcus sp. HMSC057A02/ Staphylococcus phage SpT152	34/30	45/43	2E-11/1E-10	OFK82972.1/APD19835.1	–
				101918	101991		tRNASer
ORF_133	80	33.3	R	102045	102287	ATG	hypothetical protein	–
ORF_134	64	37.9	R	102343	102537	ATG	hypothetical protein	–
ORF_135	162	42.9	R	102546	103034	ATG	hypothetical protein	–
ORF_136	82	48.2	R	103035	103283	TTG	hypothetical protein	–
ORF_137	63	43.2	R	103362	103553	ATG	hypothetical protein	–
ORF_138	80	36.6	R	103584	103826	GTG	hypothetical protein	–
ORF_139	190	38	R	103902	104474	TTG	hypothetical protein	Aphanizomenon flos-aquae MDT14a	48	64	2e-43	OBQ30157.1	–
ORF_140	112	40.1	R	104456	104794	GTG	hypothetical protein	–
ORF_141	74	40.9	R	104924	105148	ATG	hypothetical protein	–
ORF_142	305	42.9	R	105236	106153	ATG	hypothetical protein	–
ORF_143	200	41.1	R	106150	106752	ATG	transcriptional regulator	Pseudomonas aeruginosa/ Lactobacillus phage phiAQ113	48/38	63/65	2E-07/2E-05	WP_071534594.1/YP_007173646.1	cd00093	2e-11
ORF_144	61	37.6	R	106796	106981	ATG	hypothetical protein	–
ORF_145	469	39.6	R	107009	108418	ATG	DNA polymerase III subunit beta	Geitlerinema sp. PCC 9228	26	42	1e-18	WP_071518604.1	cd00140	4e-32
ORF_146	441	43.1	R	108415	109740	ATG	VWA domain-containing protein	Fervidicola ferrireducens	26	49	1e-10	WP_066354301.1	COG2425	8e-12
ORF_147	482	43.1	R	109741	111189	ATG	MoxR-like ATPase	Chroococcidiopsis thermalis/Bacillus phage 0305phi8-36	34/31	55/51	1E-57/1E-36	WP_015163154.1/YP_001429792.1	COG0714	3e-33
ORF_148	280	45.1	R	111194	112036	ATG	hypothetical protein	Dehalococcoides mccartyi/Geobacillus virus E3	30/28	44/45	3E-24/2E-20	WP_018314204.1/YP_009223892.1	–
ORF_149	164	37	R	112079	112573	ATG	hypothetical protein	–

## Sheet: SI_Table_3
SI Table 3. Regulatory elements predicted in the genome of cyanophage vB_AphaS-CL131.
Position	Downstream ORF	LDF*	-35 position	Sequence	Score	-10 position	Sequence	Score
E. coli σ70-like promotors
6377	ORF_008	9.98	6337	TTGAAT	55	6362	TAAACT	76
7449	ORF_010	5.42	7413	TTCAGC	1	7434	TATTAT	72
8783	ORF_012	5.9	8745	TTTCAA	36	8768	TAAAAT	72
14587	ORF_017	6.79	14552	TTGACT	61	14572	TATGAT	66
16249	ORF_019	8.74	16212	TTAAAT	32	16234	TTTAAT	25
17850	ORF_023	6.19	17815	TTGCAA	55	17835	TACAAT	68
19149	ORF_025	10.42	19115	TTGATG	52	19133	TATAAT	93
22131	ORF_028	9.12	22095	TTATAT	19	22116	TACAAT	47
22938	ORF_030	8.85	22900	ATGTAG	11	22923	TAAAAT	78
34549	ORF_038	6.25	34516	TTTATT	34	34534	TAGGAT	48
48175	ORF_049	8.42	48135	TTGTAA	47	48160	TAAAAT	56
54588	ORF_050	5.33	54548	TTGCTA	53	54574	TATAAT	82
57913	ORF_056	6.04	57874	TTTCTA	34	57898	TAGAAT	59
64612	ORF_062	5.38	64573	GTACCA	5	64597	TAAAAT	87
77183	ORF_083	5.51	77148	TTGACG	60	77168	TATCAT	60
84761	ORF_100	7.71	84721	TTCACA	46	84746	TATAAT	76
88844	ORF_108	8.79	88808	TTTTAG	22	88829	CATAAT	55
94152	ORF_119	6.94	94113	TTTCCG	36	94137	TAAAAT	74
95654	ORF_122	5.2	95618	TTAATA	35	95639	TAAATT	52
100555	ORF_132	6.27	100520	TGGCTA	16	100540	TAAAAT	81
112580	ORF_149	10.84	112548	TTTATA	39	112565	TATCAT	70
Phage promoters
-	-	-	-	-	-	-	-	-
ρ-independent terminators
394	ORF_001	NR**	NR	NR	-16.3	NR	NR	NR
2090	ORF_002	NR	NR	NR	-28.9	NR	NR	NR
2979	ORF_003	NR	NR	NR	-17.6	NR	NR	NR
17768	ORF_023	NR	NR	NR	-17.6	NR	NR	NR
19100	ORF_025	NR	NR	NR	-16.8	NR	NR	NR
83893	ORF_097	NR	NR	NR	-18.1	NR	NR	NR
84783	ORF_100	NR	NR	NR	-16.1	NR	NR	NR
87519	ORF_104	NR	NR	NR	-20.1	NR	NR	NR
95616	ORF_122	NR	NR	NR	-20.2	NR	NR	NR
99927	ORF_131	NR	NR	NR	-16.1	NR	NR	NR
100308	ORF_133	NR	NR	NR	-20.7	NR	NR	NR
100543	ORF_134	NR	NR	NR	-20.5	NR	NR	NR
105204	ORF_142	NR	NR	NR	-16.9	NR	NR	NR
106308	ORF_143	NR	NR	NR	-17.3	NR	NR	NR
106868	ORF_145	NR	NR	NR	-18.9	NR	NR	NR
*LDF - Linear Discriminant Function
**NR - not relevant

## Sheet: SI_Table_4
SI Table 4. Predicted ORFs from the genome of vB_AphaS-CL131 with identified putative homologs in other cyanophages. Putative CL 131 structural proteins are marked in bold.
No. CL131 ORFs	Cyanophage	% of aa similarity	E-value	GenBank ID	Predicted function
Cl131_ORF002	Planktothrix phage PaV-LD	50	6e-24	YP_004957364.1	Hypothetical protein	Filamentous hosts
Cl131_ORF003	Planktothrix phage PaV-LD	25.48	4e-23	YP_004957283.1	C-5 cytosine-specific DNA methyltransferase
Cl131_ORF004	Planktothrix phage PaV-LD	32.29	4e-11	YP_004957371.1	DNA methylase N-4/N-6
Cl131_ORF007	Planktothrix phage PaV-LD	33.18	1e-26	YP_004957327.1	Hypothetical protein
Cl131_ORF010	Planktothrix phage PaV-LD	23.91	6e-11	YP_004957328.1	Hypothetical protein
Cl131_ORF011	Planktothrix phage PaV-LD	35	1e-21	YP_004957329.1	Hypothetical protein
Cl131_ORF012	Planktothrix phage PaV-LD	26.82	2e-42	YP_004957330.1	Putative portal protein
Cl131_ORF023	Planktothrix phage PaV-LD	35.04	1e-24	YP_004957342.1	Phage virion morphogenesis protein
Cl131_ORF030	Planktothrix phage PaV-LD	40.77	3e-28	YP_004957331.1	Hypothetical protein
Cl131_ORF032	Planktothrix phage PaV-LD	33.97	2e-118	YP_004957322.1	Hypothetical protein
Cl131_ORF035	Planktothrix phage PaV-LD	32.87	2e-70	YP_004957319.1	Hypothetical protein
Cl131_ORF038	Planktothrix phage PaV-LD	30.84	3e-46	YP_004957344.1	DUF2213 domain-containing protein
Cl131_ORF039	Planktothrix phage PaV-LD	32.34	2e-23	YP_004957345.1	Hypothetical protein
Cl131_ORF040	Planktothrix phage PaV-LD	34.85	3e-53	YP_004957346.1	Major capsid protein
Cl131_ORF041	Planktothrix phage PaV-LD	25.9	5e-10	YP_004957347.1	Hypothetical protein
Cl131_ORF042	Planktothrix phage PaV-LD	34.69	1e-11	YP_004957348.1	DUF4054 domain containing protein
Cl131_ORF043	Planktothrix phage PaV-LD	31.62	1e-23	YP_004957350.1	Hypothetical protein
Cl131_ORF048	Planktothrix phage PaV-LD	30.59	0.0006	YP_004957358.1	Hypothetical protein
Cl131_ORF049	Planktothrix phage PaV-LD	32.64	2e-118	YP_004957361.1	Tape measure protein
Cl131_ORF059	Planktothrix phage PaV-LD	44.93	3e-131	YP_004957326.1	Terminase large subunit
Cl131_ORF071	Planktothrix phage PaV-LD	25.73	1e-27	YP_004957283.1	C-5 cytosine-specific DNA methyltransferase
Cl131_ORF080	Planktothrix phage PaV-LD	36.34	7e-75	YP_004957280.1	Replicative DNA helicase
Cl131_ORF094	Planktothrix phage PaV-LD	27.37	2e-13	YP_004957368.1	Phage regulatory protein Rha
Cl131_ORF002	Bacteriophage vB_NpeS-2AV2	50	7e-26	ALY07527.1	Hypothetical protein
Cl131_ORF003	Bacteriophage vB_NpeS-2AV2	28.26	2e-13	ALY07612.1	C-5 cytosine-specific DNA methyltransferase
Cl131_ORF012	Bacteriophage vB_NpeS-2AV2	33.59	4e-16	ALY07467.1	Putative portal protein
Cl131_ORF020	Bacteriophage vB_NpeS-2AV2	53.93	6e-30	ALY07577.1	Hypothetical protein
Cl131_ORF027	Bacteriophage vB_NpeS-2AV2	41.89	5e-14	ALY07489.1	Hypothetical protein
Cl131_ORF032	Bacteriophage vB_NpeS-2AV2	25	5e-05	ALY07495.1	Hypothetical protein
Cl131_ORF034	Bacteriophage vB_NpeS-2AV2	24.69	4e-10	ALY07494.1	Hypothetical protein
Cl131_ORF035	Bacteriophage vB_NpeS-2AV2	37.16	1e-54	ALY07491.1	Hypothetical protein
Cl131_ORF036	Bacteriophage vB_NpeS-2AV2	29.92	3e-06	ALY07492.1	Hypothetical protein
Cl131_ORF049	Bacteriophage vB_NpeS-2AV2	38.13	3e-72	ALY07628.1	Tape measure protein
Cl131_ORF061	Bacteriophage vB_NpeS-2AV2	31.1	8e-30	ALY07456.1	Transposase
Cl131_ORF087	Bacteriophage vB_NpeS-2AV2	25.91	2e-05	ALY07524.1	Hypothetical protein
Cl131_ORF002	Nostoc phage A1	36.76	1e-20	AND75629.1	Hypothetical protein
Cl131_ORF003	Nostoc phage A1	28.28	2e-37	AND75652.1	C-5 cytosine-specific DNA methyltransferase
Cl131_ORF061	Nostoc phage A1	32.58	3e-35	AND75647.1	Transposase
Cl131_ORF069	Nostoc phage A1	60.9	8e-47	AND75661.1	dCTP deaminase
Cl131_ORF071	Nostoc phage A1	24.4	2e-12	AND75652.1	C-5 cytosine-specific DNA methyltransferase
Cl131_ORF003	Phormidium phage MIS-PhV1B	23.89	1e-10	AGZ61832.1	C-5 cytosine-specific DNA methyltransferase
Cl131_ORF015	Phormidium phage MIS-PhV1B	32.5	9e-10	AGZ61826.1	HU family DNA-binding protein
Cl131_ORF035	Phormidium phage MIS-PhV1B	77.14	1e-06	AGZ61823.1	Hypothetical protein
Cl131_ORF003	Phormidium phage MIS-PhV1A	23.89	1e-10	AGZ61770.1	C-5 cytosine-specific DNA methyltransferase
Cl131_ORF015	Phormidium phage MIS-PhV1A	32.5	1e-09	AGZ61762.1	HU family DNA-binding protein
Cl131_ORF036	Microcystis phage MaMV-DC	32.49	4e-15	YP_009217729.1	Hypothetical protein	Unicellular hosts
Cl131_ORF061	Microcystis phage MaMV-DC	29.86	3e-13	YP_009217811.1	Transposase
Cl131_ORF131	Microcystis phage MaMV-DC	29.44	1e-12	YP_009217752.1	Hypothetical protein
Cl131_ORF036	Microcystis virus Ma-LMM01	31.7	5e-15	YP_851055.1	Hypothetical protein
Cl131_ORF061	Microcystis virus Ma-LMM01	31.23	2e-28	YP_851045.1	Transposase
Cl131_ORF062	Microcystis virus Ma-LMM01	33.33	3e-16	YP_851038.1	Phage antirepresor
Cl131_ORF036	Prochlorococcus phage MED4-213	27.32	1e-10	YP_007673773.1	Hypothetical protein
Cl131_ORF051	Prochlorococcus phage MED4-213	25.71	7e-15	YP_007673910.1	Phosphoribosylaminoimidazole synthetase (PurM)
Cl131_ORF036	Cyanophage P-RSM1	31.67	7e-10	YP_007877764.1	Hypothetical protein
Cl131_ORF051	Cyanophage P-RSM1	35.9	2e-29	YP_007877614.1	Phosphoribosylaminoimidazole synthetase (PurM)
Cl131_ORF036	Prochlorococcus phage P-RSM4	25.35	7e-06	YP_004323235.1	Hypothetical protein
Cl131_ORF051	Prochlorococcus phage P-RSM4	34.95	7e-29	YP_004323167.1	Phosphoribosylaminoimidazole synthetase (PurM)
Cl131_ORF036	Cyanophage P-RSM6	26.11	8e-05	YP_007675165.1	Hypothetical protein
Cl131_ORF051	Cyanophage S-TIM5	32.7	6e-32	YP_007006034.1	Phosphoribosylaminoimidazole synthetase (PurM)
Cl131_ORF051	Cyanophage P-TIM40	35.75	4e-29	YP_009188298.1	Phosphoribosylaminoimidazole synthetase (PurM)
Cl131_ORF080	Cyanophage P-TIM40	26.58	3e-07	YP_009188253.1	Replicative DNA helicase
Cl131_ORF051	Prochlorococcus phage P-TIM68	30.92	3e-19	YP_009213634.1	Phosphoribosylaminoimidazole synthetase (PurM)
Cl131_ORF051	Synechococcus phage S-CAM1	27.36	1e-18	YP_007672930.1	Phosphoribosylaminoimidazole synthetase (PurM)
Cl131_ORF051	Synechococcus phage S-CAM4	27.83	3e-20	YP_009320518.1	Phosphoribosylaminoimidazole synthetase (PurM)
Cl131_ORF035	Synechococcus phage S-CAM7	39.07	3e-05	YP_009323167.1	Hypothetical protein
Cl131_ORF036	Synechococcus phage S-CAM8	32.76	4e-13	YP_008125616.1	Hypothetical protein
Cl131_ORF051	Synechococcus phage S-CAM22	29.1	2e-16	YP_009321071.1	Phosphoribosylaminoimidazole synthetase (PurM)
Cl131_ORF058	Synechococcus phage S-CBS2	24.83	5e-06	YP_004421529.1	Terminase small subunit
Cl131_ORF012	Synechococcus phage S-CBS4	34.56	3e-72	YP_005098311.1	Putative portal protein
Cl131_ORF026	Synechococcus phage S-CBS4	45.54	6e-16	YP_005098358.1	alpha-L-arabinofuranosidase
Cl131_ORF038	Synechococcus phage S-CBS4	35.86	6e-41	YP_005098321.1	DUF2213 domain-containing protein
Cl131_ORF040	Synechococcus phage S-CBS4	27.27	5e-19	YP_005098323.1	Major capsid protein
Cl131_ORF042	Synechococcus phage S-CBS4	27.45	3e-05	YP_005098325.1	DUF4054 domain containing protein
Cl131_ORF069	Synechococcus phage S-CBS4	41.35	5e-20	YP_005098372.1	dCTP deaminase
Cl131_ORF003	Synechococcus phage S-CRM01	33.06	4e-51	YP_004508581.1	C-5 cytosine-specific DNA methyltransferase
Cl131_ORF051	Synechococcus phage S-SM1	35.27	2e-29	YP_004322927.1	Phosphoribosylaminoimidazole synthetase (PurM)
Cl131_ORF051	Synechococcus phage S-SM2	26.32	1e-14	YP_004322249.1	Phosphoribosylaminoimidazole synthetase (PurM)
Cl131_ORF051	Prochlorococcus phage P-SSM2	29.1	9e-17	YP_214407.1	Phosphoribosylaminoimidazole synthetase (PurM)
Cl131_ORF036	Prochlorococcus phage P-SSM3	31.84	4e-13	YP_008130142.1	Hypothetical protein
Cl131_ORF051	Prochlorococcus phage P-SSM3	26.29	5e-16	YP_008129988.1	Phosphoribosylaminoimidazole synthetase (PurM)
Cl131_ORF036	Synechococcus phage S-SSM4	32.24	2e-15	YP_007677248.1	Hypothetical protein
Cl131_ORF051	Synechococcus phage S-SSM4	35.27	1e-29	YP_007677200.1	Phosphoribosylaminoimidazole synthetase (PurM)
Cl131_ORF036	Synechococcus phage S-SSM5	24.05	4e-08	YP_004324697.1	Hypothetical protein
Cl131_ORF051	Synechococcus phage S-SSM5	35.75	3e-29	YP_004324634.1	Phosphoribosylaminoimidazole synthetase (PurM)
Cl131_ORF036	Prochlorococcus phage P-SSM7	27.63	2e-07	YP_004324921.1	Hypothetical protein
Cl131_ORF036	Synechococcus phage S-SKS1	37.67	2e-26	YP_007674373.1	Hypothetical protein
Cl131_ORF051	Synechococcus phage S-SKS1	26.98	6e-15	YP_007674526.1	Phosphoribosylaminoimidazole synthetase (PurM)
Cl131_ORF036	Prochlorococcus phage P-HM1	27.4	2e-13	YP_004322520.1	Hypothetical protein
Cl131_ORF051	Prochlorococcus phage P-HM1	27.01	1e-15	YP_004322603.1	Phosphoribosylaminoimidazole synthetase (PurM)
Cl131_ORF036	Prochlorococcus phage P-HM2	26.63	2e-08	YP_004323463.1	Hypothetical protein
Cl131_ORF036	Synechococcus phage S-RIM8	29.48	4e-15	YP_007518170.1	Hypothetical protein
Cl131_ORF036	Cyanophage S-RIM50	29.05	5e-10	YP_009302175.1	Hypothetical protein
Cl131_ORF036	Synechococcus phage syn9	27.7	9e-07	YP_717768.1	Hypothetical protein
Cl131_ORF051	Synechococcus phage Syn19	36.27	3e-29	YP_004323866.1	Phosphoribosylaminoimidazole synthetase (PurM)
Cl131_ORF036	Cyanophage Syn30	27.15	4e-08	YP_007877973.1	Hypothetical protein
Cl131_ORF051	Cyanophage Syn30	36.79	4e-30	YP_007877815.1	Phosphoribosylaminoimidazole synthetase (PurM)
Cl131_ORF036	Prochlorococcus phage Syn33	29.48	6e-11	YP_004323699.1	Hypothetical protein
Cl131_ORF026	Cyanophage KBS-S-2A	27.57	3e-07	YP_007675026.1	alpha-L-arabinofuranosidase
Cl131_ORF058	Cyanophage PSS2	30.93	2e-10	YP_003084145.1	Terminase small subunit
Cl131_ORF080	Synechococcus phage S-WAM1	26.64	2e-05	YP_009325149.1	Replicative DNA helicase
Cl131_ORF036	Synechococcus phage S-IOM18	29.67	4e-07	YP_008126391.1	Hypothetical protein
Cl131_ORF036	Synechococcus phage S-ShM2	26.26	1e-06	YP_004322759.1	Hypothetical protein
Cl131_ORF036	Synechococcus phage S-MbCM100	23.43	2e-06	YP_009007939.1	Hypothetical protein
Cl131_ORF036	Cronobacter phage CR9	25.79	4e-06	YP_009015137.1	Hypothetical protein

## Sheet: SI_Table_5
SI Table 5. List of vB_AphaS-CL131 structural proteins identified by liquid chromatography–tandem mass spectrometry (LC-MS/MS) analysis.
	ORF No.	Position		Score	Coverage	# Proteins	# Peptides	# PSMs*	# AAs	MW [kDa]	calc. pI
		Start	Stop
1	ORF_006	5210	5728	16.2801	37.21	1	5	6	172	19.0918	6.68311
2	ORF_011	8086	8730	26.9596	6.54	1	2	9	214	21.9662	6.29053
3	ORF_012	8800	12981	261.594	42.57	1	59	107	1393	155.497	6.1001
4	ORF_013	12983	13180	12.3072	61.54	1	4	5	65	7.48873	4.58936
5	ORF_023	17916	18350	4.4978	16.67	1	2	2	144	16.4447	8.60205
6	ORF_025	19168	20856	21.4918	13.7	1	5	8	562	56.7163	5.021
7	ORF_030	22965	23345	43.4164	41.27	1	4	15	126	13.6859	4.61475
8	ORF_031	23302	24132	14.8157	21.2	1	4	5	276	31.4929	4.81787
9	ORF_032	24192	26567	95.013	46.14	1	32	38	791	87.8232	5.35107
10	ORF_034	26731	29499	28.3554	11.93	1	8	10	922	104.255	5.73193
11	ORF_035	29553	33323	161.698	34.08	1	30	54	1256	130.464	5.14795
12	ORF_036	33327	34034	14.9026	32.34	1	5	5	235	25.3315	6.80029
13	ORF_038	34573	36036	165.523	29.98	1	16	90	487	55.0166	4.58936
14	ORF_039	36042	36932	31.0145	21.28	1	6	13	296	31.3225	4.83057
15	ORF_040	36944	37876	254.475	83.23	1	27	86	310	35.2538	6.62451
16	ORF_042	38393	38788	45.0505	62.6	1	7	14	131	14.6372	4.88135
17	ORF_043	38785	39207	4.63356	13.73	1	2	2	140	17.5659	5.56689
18	ORF_044	39276	39956	25.3369	46.02	1	9	9	226	26.0806	9.46631
19	ORF_045	39949	41310	335.41	56.32	1	33	123	453	47.0993	9.65674
20	ORF_046	41243	41713	32.3939	65.57	1	6	11	156	13.1089	10.1987
21	ORF_047	41716	42708	61.3892	38.18	1	14	24	330	36.4147	9.08545
22	ORF_048	42705	48140	453.843	54.56	1	105	175	1811	200.803	9.27588
23	ORF_049	48181	54576	286.53	37.92	1	84	110	2131	229.266	6.55127
*PSMs - Peptide spectrum matches

## Sheet: SI_Table_6
SI Table 6. The cyanophage vB_AphaS-CL131 putative auxiliary metabolic genes (AMG) PurM (ORF051) and dCTP deaminase (ORF069) homologs in other cyanophages.
Cyanophage	Family	% of aa similarity	E-value	GenBank ID
PurM (ORF051)
Cyanophage P-RSM1	Myoviridae	35.9	2e-29	YP_007877614.1
Cyanophage P-TIM40	Myoviridae	35.75	4e-29	YP_009188298.1
Cyanophage S-TIM5	Myoviridae	32.7	6e-32	YP_007006034.1
Cyanophage Syn30	ND*	36.79	4e-30	YP_007877815.1
Prochlorococcus phage MED4-213	Myoviridae	25.71	7e-15	YP_007673910.1
Prochlorococcus phage P-HM1	Myoviridae	27.01	1e-15	YP_004322603.1
Prochlorococcus phage P-RSM4	Myoviridae	34.95	7e-29	YP_004323167.1
Prochlorococcus phage P-SSM2	Myoviridae	29.1	9e-17	YP_214407.1
Prochlorococcus phage P-SSM3	Myoviridae	26.29	5e-16	YP_008129988.1
Prochlorococcus phage P-SSM4	Myoviridae	26.29	2e-16	YP_214704.1
Prochlorococcus phage P-TIM68	Myoviridae	30.92	3e-19	YP_009213634.1
Synechococcus phage ACG-2014e	Myoviridae	26.89	1e-19	YP_009134581.1
Synechococcus phage ACG-2014h	Myoviridae	27.83	2e-20	YP_009008207.1
Synechococcus phage ACG-2014i	Myoviridae	28.3	3e-21	YP_009140865.1
Synechococcus phage ACG-2014j	Myoviridae	27.83	3e-20	YP_009134060.1
Synechococcus phage metaG-MbCM1	Myoviridae	39.02	5e-10	YP_007001517.1
Synechococcus phage metaG-MbCM1	Myoviridae	34.52	6e-09	YP_007001516.1
Synechococcus phage S-CAM1	Myoviridae	27.36	1e-18	YP_007672930.1
Synechococcus phage S-CAM22	ND	29.1	2e-16	YP_009321071.1
Synechococcus phage S-CAM4	ND	27.83	3e-20	YP_009320518.1
Synechococcus phage S-SKS1	Siphoviridae	26.98	6e-15	YP_007674526.1
Synechococcus phage S-SM1	Myoviridae	35.27	2e-29	YP_004322927.1
Synechococcus phage S-SM2	Myoviridae	26.32	1e-14	YP_004322249.1
Synechococcus phage S-SSM4	Myoviridae	35.27	1e-29	YP_007677200.1
Synechococcus phage S-SSM5	Myoviridae	35.75	3e-29	YP_004324634.1
Synechococcus phage Syn19	Myoviridae	36.27	3e-29	YP_004323866.1
dCTP deaminase (ORF069)
Nostoc phage A1	Podoviridae	60.9	8e-47	AND75661.1
Synechococcus phage S-CBS4	Siphoviridae	68.2	4e-12	YP_005098372.1
*ND - Not found

## Sheet: SI_Table_7
SI Table 7. Cyanophage vB_AphaS-CL131 encoded CRISPR spacer sequences
Spacer No.	Spacer sequence
1	AACAAGAAAACGGACAATTAGACATACTTACATTTCCTACC
2	TTGTTGGCTAGTGGAGCATCAGAACAGGAAACAGCCGAGCAGCTA
3	TGCCAAAGCAAAACTCCCAAGATGCTGCATAGTAGCTACTT
4	TTGATCAGAATCAAATTTACTGGAAACCACGCACAACTTT
5	CCGTGAGATTGAGTCATTATAGAGTTGTTCCTGTG
6	AATACTTCATGTCTACTGCTAACCAGTTGACCGT
7	CCAAAGCTACCAAAAGCATTACTGCAAAGGATTCTA
8	GCGTGGGTTTTTTGTACCGTAGTTTT
9	TCAAAATGTTGAGTATCAAGACTGATACCAGTTCCT
10	AATTGACCTGAAAACATTACAGCATC

## Sheet: SI_Table_8
SI Table 8. Comparison of CRISPR loci from vB_AphaS-CL131 and N1 cyanophages.
Cyanophage	Number of CRISPRs	Total Cas proteins	Total non V-U proteins	Genes present	System type	System subtype	Cas1	Signature protein	Repeat sequence	Repeat length
vB_AphaS-CL131	1	1	0	c2c8	V-U	VU-2	0	0	CTTGCCAACTATATGACATCCTGCGGGCATCCTAAC	36
N1	1	0	0	0	0	0	0	0	CTTACAACGCTAAATAATCCCTATCAGGGATTGAAAC	37

## Sheet: SI_Table_9
SI Table 9. Toxin-antoxin (TA) systems in cyanophages infecting filamentous cyanobacteria genomes identified by TAfinder software.
	Toxin						Antitoxin
	Location		Length	TA Family	Domain	E-value	Location		Length	TA Family	Domain	E-value
Cyanophage	start	stop	aa				start	stop	aa
vB_AphaS-CL131	67231	67614	127		pfam00583	3e-11	67616	68134	172		PRK09726	0.0005
PaV-LD	17533	17760	75	HicA-like	COG1724	0.0009	17318	17536	72	HicB-like	COG1598	4e-05
	19586	19957	123	PIN-like		4e-47	19296	19589	97	COG2442		2e-22
A-4L	NF*	NF	NF	NF	NF	NF	NF	NF	NF	NF	NF	NF
vB_NpeS-2AV2	NF	NF	NF	NF	NF	NF	NF	NF	NF	NF	NF	NF
N1	NF	NF	NF	NF	NF	NF	NF	NF	NF	NF	NF	NF
A1	40664	41554	296	Bro-like		0.001	41568	41711	47	RHH-like		3e-05
PP	NF	NF	NF	NF	NF	NF	NF	NF	NF	NF	NF	NF
MIS-PhV1A	NF	NF	NF	NF	NF	NF	NF	NF	NF	NF	NF	NF
MIS-PhV1B	NF	NF	NF	NF	NF	NF	NF	NF	NF	NF	NF	NF
Pf-WMP3	NF	NF	NF	NF	NF	NF	NF	NF	NF	NF	NF	NF
Pf-WMP4	NF	NF	NF	NF	NF	NF	NF	NF	NF	NF	NF	NF
NF* - Not Found

## Sheet: SI_Table_10
SI Table 10. List of cyanophage vB_AphaS-CL131 ORF recruiting reads (dark grey) from the 25 Baltic Sea LMO (Linnaeus Microbial Observatory) metagenomes collected during 2012-2015. Number of recruited reads are indicated within the box. ORFs marked in bold refer to cyanophage structural proteins identified by LC-MS/MS analysis.
	Baltic Sea
ORF No.	Linnaeus Microbial Observatory
	2012-04-26		2012-05-10		2012-08-06		2012-08-28		2012-09-10		2012-10-15		2012-11-23		2013-06-17		2013-07-05		2013-07-25		2013-08-15		2013-09-05		2013-10-03		2013-12-11		2014-01-09		2104-02-20		2014-03-12		2014-05-06		2014-06-04		2014-08-20		2014-10-13		2014-12-16		2015-02-15		2015-03-18		2015-06-10
	A	B	A	B	A	B	A	B	A	B	A	B	A	B	A	B	A	B	A	B	A	B	A	B	A	B	A	B	A	B	A	B	A	B	A	B	A	B	A	B	A	B	A	B	A	B	A	B	A
ORF_001			1	1	4	2	3	2
ORF_002	1	1	26	7	287	58	178	33	29	8	8	1	4	4			11	3	22	2	10	4	16	8	4	3			2	1	1		3	1			2		9	3							2		9
ORF_003	191	3	300	2	300	6	300	1	258	4	145	1	191	9	101	3	98	3	280		99		249	1	300	1	155	1	300	2	300	16	300	11	300	6	300	1	300	4	300		300	20	300	7	300	19	300
ORF_004	7	1	17	2	35	1	31	1	9	5	1	0	15	1	2		4	1	25		2		6	1	3	2	9		18		43	5	71	5	28		19		135	29	25	4	104	4	21		76	4	73
ORF_005					4	2																																											1
ORF_006					4	2	2	1
ORF_007					6	2
ORF_008			16	10	207	142	145	92	36	23	2	1					3	2			4	4	9	6	3	2													1	1	1	1							2
ORF_009			17	6	197	86	114	56	10	4	3	1	1	1							5	5	13	9	4	1					2	1
ORF_010			2	1	6	3
ORF_011					4	2	1	1									1
ORF_012	201	98	300	115	300	35	300	40	300	61	225	64	300	96	93	38	168	57	300	142	169	73	300	50	300	38	161	34	300	153	300	138	300	72	300	129	300	137	300	106	300	84	300	42	300	131	300	74	300
ORF_013	2	2	7	6	54	36	41	30	11	9	1		3	2			4	4	5	4	2	1	10	6	1	1					1	1			1	1			2	1					1	1	1	1	2
ORF_014
ORF_015	19		236		99	1	60		12		9		10		7		9		57		25		16		4		16		16		64		32		78		35		39		40		71		122		47		48
ORF_016					1	1																																											2
ORF_017	8	7	4	3	26	19	27	20	4	2	1	1	2	1			1	1	4	3			4	4	1	1					1	1			1	1
ORF_018			41	20	300	172	182	102	41	26	2	2	4	3			2	1	3	1	2	1	11	6	10	4							3	2															1
ORF_019
ORF_020					4	2	54	1	1		1						3	2																					7	2			1
ORF_021															2	1
ORF_022																	1	1
ORF_023					2	1	1	1									1	1															1																3
ORF_024					2	1	2	1																																									1
ORF_025	30	18	147	83	300	207	300	188	211	127	59	31	96	50	31	20	70	44	77	47	80	53	207	121	139	98	9	1	53	27	115	56	175	102	113	63	72	32	124	57	56	29	132	52	37	20	90	41	131
ORF_026	300	33	300	55	300	233	300	177	300	101	300	48	300	56	202	4	269	65	300	40	300	52	300	53	300	59	300	8	300	24	300	30	300	32	300	22	300	29	300	57	300	32	300	36	300	21	300	34	300
ORF_027	17	12	128	71	300	227	300	222	170	116	28	18	36	25	11	7	75	42	97	58	66	37	142	79	60	38	1		13	9	30	24	38	29	29	19	28	17	54	34	6	3	3	2	6	2	10	9	13
ORF_028					4	2																																											1
ORF_029			1		2														1														1						19										2
ORF_030					7	4											4	2															2	1
ORF_031					6	3	2	1																																									2
ORF_032			1	1	9	3									2	1	5	4																															5
ORF_033					1	1
ORF_034	1	1	30	16	300	180	86	48	29	22	11	7	6	5			8	7	18	10	16	10	12	9	15	11							2	1	4	2	2	1	1	1	1						1	1	2
ORF_035	2	2	62	41	316	241	314	182	88	72	14	13	15	13	1		29	21	54	32	31	27	31	27	9	7					3	2	9	5	9	4	5	3	21	15	2	1	1	1					9
ORF_036	102	17	211	58	300	245	300	229	300	108	145	42	197	47	36	13	64	30	173	51	137	24	300	92	300	58	20		77	6	185	13	263	29	133	19	71	7	109	29	207	32	300	34	98	8	264	34	300
ORF_037					4	2
ORF_038	1		20		45	3	93	1	6		8		3				4	1	28		3		4		7		12		16		3		12		18		12		36		28		11		5		10		10
ORF_039					11	3											2	1
ORF_040			15		84	2	110										2	1	22								3		9		9		18		4		3		11		28		32		2		14		11
ORF_041
ORF_042					2	1	2	1									1
ORF_043			1	1	2	1											1	1																															2
ORF_044			1	1	5								1				3	1											1		1		3		1								6		1		8	1	13
ORF_045					1	1			2	1
ORF_046
ORF_047
ORF_048	1	1	7	7	138	121	28	27	6	6	1	1	4	4			14	11	8	6	4	4	3	3	1	1							1	1	1	1	1	1	4	4									5
ORF_049	2		10		90	11	187	3	7		16		27		4	1	15	5	21	3	2		40	1	25				13		17		34		8		4		46	1	53		80		4		18		45
ORF_050					1	1
ORF_051	300	17	300	81	300	213	300	192	300	98	300	24	300	23	300		300	34	300	125	300	46	300	53	300	26	300	76	300	128	300	119	300	74	300	49	300	64	300	54	300	211	300	85	300	126	300	90	300
ORF_052			29	5	203	36	111	15	22	4	1	1	2						1	1			7	3	3	2							1																2
ORF_053
ORF_054	8	1	14	1	154	33	83	20	35	7	5		2				16	5	17	4	5		16	3	1	1			3		2		1	1			5	1	1				2		1	1	3		3
ORF_055
ORF_056																																																	2
ORF_057
ORF_058			2		15	3	17										1		1				2	1					1				1		4	1	4		1				5	2	1	1	1		7
ORF_059	85	1	134	4	300	9	300	8	99	1	73		75	1	71	1	65	8	79		58	1	48	1	32		31		122	1	261		300	3	300		145	2	300	2	147		300	5	177	1	300	3	300
ORF_060
ORF_061	3		68	33	300	244	300	227	101	58	21	11	3	2					7	3	25	12	71	38	21	12	3		5		5		5		6		2	1	27		5		5		4		2		8
ORF_062	6		44		97		116	1	16		6		15		16		12		13		19		45		11		4		7		5		22		12		17		49	1	10		41		16		19		101
ORF_063
ORF_064
ORF_065
ORF_066					2	1	1	1																																									1
ORF_067																																							1
ORF_068
ORF_069	300	39	300	8	300	7	300	1	300	16	300	35	300	33	300	16	300	25	300	4	300	5	300	28	300	37	300	10	300	19	300	37	300	32	300	14	300	7	300	17	300	16	300	12	300	21	300	15	300
ORF_070			3	3	31	25	28	22	1	1					2				2	2			1	1					1	1			1	1			2	1	9	8									2
ORF_071	1		3	3	8	4	4		1				2				5	3	5		2	1	3				3		5		7		2		6		1		2				1		2		6		4
ORF_072			20	15	168	133	130	100	19	15			4	1	1	1			3	2	1	1	12	8	4	3											2	1	4	2			2	1			3	2	3
ORF_073	5	3	6	5	112	80	60	42	19	11	5	4	1				4	3	8	5	1	1	12	7	3	2					3		5	4			4	3	3	2			4	3			2	1	7
ORF_074
ORF_075			2	2	9	6	41	24	4	4	1		3	2			1	1	5	5			2	1	4	3	2	1			2	2			1	1	1		2	2									4
ORF_076			3	1	75	18	59	19											7										2				4	1	3		2		1						1				3
ORF_077
ORF_078																	1
ORF_079																																																	2
ORF_080	300		300	18	300	188	300	128	300	33	300	2	300	1	300		300	1	300		300	3	300	21	300	5	144		300	1	300	2	300	1	300		300		300		300		300		300		300		300
ORF_081			24	17	185	119	135	86	26	18	4	3									3	2	11	6	4	3			1	1	1	1									1	1
ORF_082
ORF_083					19	13	7	4											3	1													2						2	1
ORF_084																	2	2																															3
ORF_085			6	2	99	66	43	28	3	1											3	1																											2
ORF_086
ORF_087	11	10	20	12	301	198	140	90	73	49	9	7	17	11			9	7	22	15	14	8	37	21	14	7			3	1	8	5	11	8	2	2	7	5	8	6	2	1	1	1	3	3	3	3	9
ORF_088	8	7	9	5	154	90	91	54	43	25	11	8	8	6	2	2	11	7	18	12	4	3	30	19	2	1			1	1	4	4	9	4	1		10	6	8	5									8
ORF_089			11	8	118	85	84	53	14	10			2	1					1	1	6	3	6	4	3	1
ORF_090	1		3		26	4	8	2											2		1																												1
ORF_091	2	2	16	10	104	70	77	49	19	8	2	1					6	3	4	1	2	1	6	3					1	1	1	1	1	1	2	1	1	1	8	4									8
ORF_092					4	2																																											2
ORF_093
ORF_094	1	1	36	15	300	205	153	86	40	23	5	3	6	3	1	1	11	6	13	3	5	4	33	19	4	3			2	1	5		5	2	2		5	1	66	4	4		3	1			3	2	3
ORF_095
ORF_096	5	2	8	4	65	37	39	27	11	5			2	1			4	2	4	3	1		8	4	2	2	1	1			6	6	1				2	1	3	3			2	1			1	1	1
ORF_097			5	4	49	38	33	22	10	7			4	2			6	4	6	6	3	2	8	5	3	2			1	1	2	2	1	1					1						1	1	1	1	3
ORF_098	9	6	15	4	143	69	78	36	11	6			5	3			6	4	9	3			5	1							1	1			2	1	3	1	5	3	1	1					1	1	15
ORF_099			2		4	1	10		1														3																2						1				1
ORF_100	12	10	1	1	26	19	35	30	5	4	6	5	2	2	1		1	1	2	2	2	2	7	6	7	6			6	5	3	3	6	6	5	3	1	1	3	3	1	1					2	2	3
ORF_101			2	1	3	2											1	1																															6
ORF_102					16		10		1										2																1		2		2								1		2
ORF_103			4	1	37	20	29	19	4	2	1		1						1				3	1	1												3	2											3
ORF_104					1	1			2	1
ORF_105
ORF_106																																					1
ORF_107			10	3	113	60	61	43	2	3											4	1	2	2
ORF_108			39	27	300	215	223	135	41	25			5	3			3	1	2	1	9	6	26	17	5	4							2	1									2	1					3
ORF_109			8	5	91	57	51	34	4	3			1								1	1	6	3	1	1
ORF_110
ORF_111			9	8	64	47	46	33	2								2	1					1		1
ORF_112			6	6	39	35	21	16	2	1			1	1			1	1			1	1	3	3
ORF_113
ORF_114			4	2	28	22	15	14
ORF_115
ORF_116
ORF_117
ORF_118																	1																																1
ORF_119			2		3												1																																1
ORF_120	9	6	87	51	300	243	300	206	107	74	17	11	21	13	3	1	43	29	72	33	59	37	71	47	24	18	1	1			8	4	6	3	7	3	14	9	9	7	1	1	7	4			1	1	7
ORF_121			18	11	240	153	139	85	30	18	5	3	3	2			5	3	2	2	3	3	22	14	6	4					2	1																	4
ORF_122					1	1
ORF_123					2	1																																											3
ORF_124			9	2	44	24	16	9	3								4	2	8	1	1				1	1											2	1	1	1
ORF_125	2		20	7	165	41	69	12	37	10	2		1				31	7	21	4	23	3	7	1	8	4							3				8	2	5	1
ORF_126			7	2	52	33	24	15	4	2			4				5	1	3	2	4	2	1	1	1								1				1		1										2
ORF_127
ORF_128																																							1
ORF_129																	1	1																															3
ORF_130
ORF_131
ORF_132			1	1							2	1																																					2
ORF_133					3		3										2	1	2																		1
ORF_134
ORF_135																	1																																2
ORF_136
ORF_137																	1
ORF_138
ORF_139							2	1							1																														1	1
ORF_140					3	2
ORF_141
ORF_142					1	1
ORF_143			2	1	1	1
ORF_144
ORF_145			2	1
ORF_146																																																	2
ORF_147			300		151	2	122		1		4		2		1		8	3	91		2						190		300		300		300		300		300		300		300		300		300		300		300
ORF_148	3		14		34	2	24	1	5		8		12		5		10		16				14		5	1	4		68	3	70	1	58	4	46	2	35		24	1	17		53	3	26	1	46	1	42
ORF_149					1	1																																											2
Total no. of matched ORFs	36	26	73	61	99	93	75	67	61	49	43	30	49	34	26	15	66	55	56	38	49	38	55	48	48	40	23	10	33	20	40	26	47	30	37	21	46	28	52	35	28	16	32	20	29	16	36	23	76
Total no. of reads	1956	301	3829	897	9734	5046	7701	3451	3548	1238	2068	350	2319	428	1496	110	2053	479	2847	640	2119	445	3102	818	2557	474	1669	133	2547	386	2971	476	3216	438	2928	344	2635	338	3267	471	2736	418	3269	310	2631	346	3036	341	3386
[truncated: 34 more columns]

[truncated: 1 more sheets: SI_Table_11]
